# Supplementary material for: Imaging Based Techniques Combined with Color Measurements for the Enhancement of Medieval Wall Paintings in the Framework of EHEM Project
Source: J Imaging. 2024 Jun 29;10(7):159. doi: 10.3390/jimaging10070159 (PMC11278335; doi:10.3390/jimaging10070159)
Supplement: Supplementary file 1 [file jimaging-10-00159-s001.zip]

Archive with 1 entries (1 files):
- jimaging-3034122-supplementary.pdf
